# Supplementary material for: Interaction of Graphene Oxide Modified with Linear and Branched PEG with Monocytes Isolated from Human Blood
Source: Nanomaterials (Basel). 2021 Dec 30;12(1):126. doi: 10.3390/nano12010126 (PMC8746718; doi:10.3390/nano12010126)
Supplement: Supplementary file 1 [file nanomaterials-12-00126-s001.zip]

Archive with 1 entries (1 files):
- nanomaterials-1506561-supplementary.pdf
